# Supplementary material for: The CaSR Modulator NPS-2143 Reduced UV-Induced DNA Damage in Skh:hr1 Hairless Mice but Minimally Inhibited Skin Tumours
Source: Int J Mol Sci. 2023 Mar 3;24(5):4921. doi: 10.3390/ijms24054921 (PMC10002576; doi:10.3390/ijms24054921)
Supplement: Supplementary file 1 [file ijms-24-04921-s001.zip]

Archive with 1 entries (1 files):
- ijms-2132133-supplementary.pdf
